# Supplementary material for: Effect of nanoencapsulation on the solubility and antioxidant activity of astaxanthin pigmented oil extracted from shrimp waste (Litopeneaus vannamei)
Source: PLoS One. 2024 Nov 15;19(11):e0313059. doi: 10.1371/journal.pone.0313059 (PMC11567521; doi:10.1371/journal.pone.0313059)
Supplement: S1 File — (XLSX) [file pone.0313059.s001.xlsx]

## Sheet: Total Antioxidant Capacity TAC
	CALIBRATION CURVE
	Sample	Concentracion (µg/mL)	Absorbance
	Blank	0	0.024
	1	50	0.07
	2	100	0.105
	3	150	0.128
	4	200	0.151
	5	250	0.162
	6	300	0.172
	7	350	0.174
	8	400	0.176
	9	500	0.182
	10	600	0.184
		ABSORBANCE
		OP		0.044	0.054	0.049	0.044
		EAG		0.042	0.052	0.046	0.045
		EAGS 2:2		0.05	0.051	0.05	0.051
		EAGS 3:1		0.055	0.075	0.053	0.053
		SD	MEAN	RESULTS
	OP	5.61617	13.1665	9.924		19.6515	9.924
	EAG	7.36554	17.0575		25.488	13.815	11.8695
	EAGS 2:2	1.12323	22.894		23.5425	21.597	23.5425
	EAGS 3:1	2.24647	28.7305	31.3245		27.4335	27.4335

## Sheet: Iron ion chelation 
ABSORBANCE
EAG	EAGS 22	EAGS 31	OP	BLANK
0.05	0.038	0.056	0.027	0.103
0.05	0.022	0.064	0.022
0.062	0.029	0.064	0.002
0.054	0.0296667	0.0613333	0.017
RESULTS
	36.8932		26.2136
48.5437		62.1359	21.3592
60.1942	28.1553	62.1359
52.4272	28.8026	59.5469	16.5049
EAG	EAGS 22	EAGS 31	OP
53.7217	32.5243	62.1359	23.7864	MEAN
5.93214	2.35787	1.49476	4.85437	STANDARD DEVIATION

## Sheet: Colorimetry
	EAG	EAGS22	EAGS31
L	39.79	42.99	29.04
L	37.68	37.08	29.57
L	35.03	38.42	28.75
MEAN	37.5	39.4967	29.12
SD	2.3851	3.09862	0.415812
A	-3.75	-5.12	0.04
A	-3.12	-1.73	-0.95
A	-1.31	-3.421	-0.27
MEAN	-2.72667	-3.42367	-0.393333
SD	1.26666	1.695	0.506392
B	5.31	6.18	7.28
B	8.6	6.56	9.69
B	7.99	7.84	9.43
MEAN	7.3	6.86	8.8
SD	1.75017	0.869713	1.32276

## Sheet: Water dispersion test
EAG					EAGS 2:2					EAGS 3:1
POST STOVE	CRUC EMPTY	WEIGHT	%DISP	SAMPLE	POST STOVE	CRUC EMPTY	WEIGHT	%DISP	SAMPLE	POST STOVE	CRUC EMPTY	WEIGHT	%DISP	SAMPLE
26.8253	26.7948	0.0305	60.8175	0.1003	27.3877	27.364	0.0237	45.2722	0.1047	24.2962	24.2653	0.0309	61.8	0.1
28.1482	28.1199	0.0283	55.1657	0.1026	23.158	23.1276	0.0304	59.375	0.1024	28.1448	28.1173	0.0275	52.7831	0.1042
27.3583	27.3302	0.0281	52.77	0.1065	26.6636	26.6373	0.0263	51.9763	0.1012	23.1576	23.1251	0.0325	59.633	0.109
AST OIL						RESULTS
POST STOVE	CRUC EMPTY	WEIGHT	%DISP	SAMPLE		EAG	EAGS 2:2	EAGS 3:1	AST OIL
48.5027	48.5027	0	0	0.1176		56.2511	52.2078	58.072	0.188031	%
57.2346	57.2344	0.0002	0.386473	0.1035		4.13213	7.05425	4.70676	0.193447	SD
69.6305	69.6304	0.0001	0.17762	0.1126

## Sheet: DLS - Dynamic Light Scattering 
EAG				EAGS 2:2				EAGS 3:1
Size (nm)	Number (%)	Relative frequency		Size (nm)	Number (%)	Relative frequency		Size (nm)	Number (%)	Relative frequency
132.481	17.7213	2347.73		188.7	17	0.32		85.9005	17.898	1537.45
144.473	26.6505	3850.27		181.2	17	0.26		93.6758	49.3524	4623.13
157.55	23.3095	3672.4		192.1	17	0.35		102.155	28.2288	2883.71
171.81	15.1923	2610.19		212.3	17	0.31		111.401	4.46088	496.949
187.362	8.84309	1656.86		192.8	17	0.37		MEAN	95.4124
204.321	4.69672	959.637		189.2	17	0.33		SD	17.8335
222.815	2.18145	486.059		MEAN	192.717
242.983	0.75283	182.925		SD	10.4406
264.976	0.17606	46.6517
288.961	0.09925	28.6794
315.116	0.15865	49.9932
343.639	0.15137	52.0166
374.743	0.06528	24.4632
MEAN	159.679
SD	14.4243

## Sheet: EE
		Peso das amostras	Erlen s amostra	Erlen c óleo após secagem na estufa	Óleo não encapsulado	Óleo usado nas nano	Óleo encapsulado	Eficinecia de encapsulação
	EAG	1.5017	91.5398	92.2491	0.7093	8.75	8.0407	91.8937	92.0716
	EAG	1.4952	94.5279	95.1993	0.6714	8.75	8.0786	92.3269
	EAG	1.5056	94.5263	95.2268	0.7005	8.75	8.0495	91.9943
	EAGS 22	1.4952	67.122	67.266	0.144	8.75	8.606	98.3543	91.1086
	EAGS 22	1.4934	107.277	108.061	0.7836	8.75	7.9664	91.0446
	EAGS 22	1.5	65.632	66.4044	0.7724	8.75	7.9776	91.1726
	EAGS 31	1.5078	104.451	105.136	0.6855	8.75	8.0645	92.1657	91.9749
	EAGS 31	1.4978	102.882	103.606	0.7235	8.75	8.0265	91.7314
	EAGS 31	1.5049	109.308	110.005	0.6976	8.75	8.0524	92.0274

## Sheet: Astaxanthin
			Óleo encapsulado	Rendimento	Astaxantina no óleo	Astaxantina no encapsulado µg/g	% de astaxantina
	1	EAG	8.0407	5.86971	81.7651	7.17237	51.4887	51.5884
	2	EAG	8.0786	5.89738	82.1505	7.20618	51.7314
	3	EAG	8.0495	5.87614	81.8546	7.18022	51.545
	4	EAGS 22	8.606	6.1619	85.8352	7.68444	55.1647	52.4554
	5	EAGS 22	7.9664	5.70394	79.4559	7.11333	51.0648
	6	EAGS 22	7.9776	5.71196	79.5676	7.12333	51.1366
	7	EAGS 31	8.0645	5.93386	82.6587	7.20023	51.6887	51.5816
	8	EAGS 31	8.0265	5.9059	82.2692	7.1663	51.4451
	9	EAGS 31	8.0524	5.92496	82.5346	7.18943	51.6111
		EAG	51.5884
		EAGS 22	52.4554
		EAGS 31	51.5816

## Sheet: Zeta EAG
GS2_ácido.pH	GS2_ácido.Potential (Signal) / mV	GS2_básico.pH	GS2_básico.Potential (Signal) / mV
8.23901	-2.6528	5.89319	11.0569
4.19788	28.351	10.5276	-16.9287
3.63428	25.9767
3.36658	24.0917
3.26318	23.3436
3.1272	23.1443
3.01471	21.5616
2.91132	20.6648
2.83032	19.6858
2.76959	18.791
2.7088	17.8582
2.64917	16.8576
2.59631	15.6891
2.55353	14.6771
2.51434	13.7425
2.47833	13.335
2.45001	12.3183
2.41534	11.5347
2.38495	10.9476
2.35925	10.3392
2.33221	9.93859
2.30994	9.3264
2.28742	8.87095
2.26623	8.40613
2.24597	8.15175
2.22144	7.79213
2.21692	7.79213
2.18207	7.18292
2.18091	8.54306
2.15955	6.49241
2.14606	7.61761
2.12018	6.14979
2.1134	5.9443
2.09638	5.59219
2.07947	5.43209
2.0705	5.43209
2.05457	5.05076
2.04217	4.97653
2.02978	4.85156
2.01837	4.68345
2.00708	4.56872
1.9968	4.48119

## Sheet: Zeta EAGS 22
ASG22_ácido.pH	ASG22_ácido.Potential (Signal) / mV	ASG22_base.pH	ASG22_base.Potential (Signal) / mV
6.80164	-7.44125	6.13013	-7.51662
4.73352	2.72193	10.1975	-20.1149
4.10071	4.74879
3.51556	4.58545
3.24737	2.95479
3.1001	2.74209
2.99005	2.89367
2.91803	3.20663
2.84058	2.6885
2.76416	2.58322
2.70984	1.92913
2.6557	1.14857
2.61688	0.99624
2.59155	0.379994
2.56494	0.823918
2.53503	0.346612
2.49847	0.385234
2.46301	0.251906
2.43085	0.092791
2.40314	0.110931
2.37451	0.171324
2.35016	0.104787
2.3269	0.01967
2.30377	0.067043
2.28162	0.138169
2.26166	0.061311
2.24304	0.080356
2.22528	0.16111
2.20642	0.105452
2.19202	0.110745
2.1767	0.138395
2.16229	0.116025
2.14569	0.122462
2.13129	0.054834
2.11816	0.084252
2.10486	0.041162
2.09381	0.046907
2.08398	0.072615
2.07184	0.07731
2.06073	0.098257
2.04852	0.075821
2.03986	0.059542
2.02881	0.07453
2.01996	0.08529
2.01105	0.05131
2.00018	0.078042
1.9902	0.057613

## Sheet: Zeta EAGS 31
ASG31_Ácido.pH	ASG31_Ácido.Potential (Signal) / mV	ASG31_Base.pH	ASG31_Base.Potential (Signal) / mV
7.49426	-2.38579	5.47461	-0.474168
4.2959	14.0161	9.27979	-10.4371
3.7984	8.74532	10.9653	-6.52785
3.55292	5.78152
3.33972	4.77209
3.14514	4.32068
3.02148	3.45283
2.91864	2.81375
2.84351	2.22841
2.77954	1.52434
2.71985	1.32217
2.67676	0.839026
2.63049	0.751808
2.5907	0.609463
2.54865	0.483038
2.51123	0.368091
2.48248	0.246107
2.4549	0.188068
2.42633	0.241852
2.39978	0.252824
2.37439	0.228166
2.35114	0.2439
2.32812	0.184783
2.30713	0.1703
2.28394	0.131918
2.26642	0.065327
2.24762	0.079278
2.2312	0.080276
2.21576	0.088256
2.19916	0.041627
2.1839	0.050418
2.17059	0.006703
2.15735	0.12048
2.14301	0.094466
2.12988	0.075116
2.11664	0.115692
2.10449	0.115692
2.09363	0.037106
2.08148	0.078268
2.07172	0.082324
2.05957	0.096235
2.04962	0.08126
2.03876	0.064809
2.02881	0.050325
2.02216	0.06949
2.01349	0.081779
2.00598	0.122489
1.99493	0.089519

[truncated: 12 more sheets: FTIR PG, FTIR SPI, FTIR T20, FTIR AstOil, FTIR EAG, FTIR EAGS 22, FTIR EAGS 31, DRX PSI, DRX PG, DRX EAG, DRX EAGS 22, DRX EAGS 31]
